# Supplementary material for: Bitter Taste Receptor TAS2R43 Co-Regulates Mechanisms of Gastric Acid Secretion and Zinc Homeostasis
Source: Int J Mol Sci. 2025 Jun 23;26(13):6017. doi: 10.3390/ijms26136017 (PMC12249961; doi:10.3390/ijms26136017)
Supplement: Supplementary file 1 [file ijms-26-06017-s001.zip]

Archive with 1 entries (1 files):
- ijms-3602778-supplementary.pdf
